# Supplementary material for: Immune checkpoint blockade in triple negative breast cancer influenced by B cells through myeloid-derived suppressor cells
Source: Commun Biol. 2021 Jul 12;4:859. doi: 10.1038/s42003-021-02375-9 (PMC8275624; doi:10.1038/s42003-021-02375-9)
Supplement: Supplementary file 4 — Supplemental Data 1 [file 42003_2021_2375_MOESM4_ESM.xlsx]

## Sheet: Sheet1
Gene	F + O vs. S	F + O vs. F	F + O vs. O	F vs. S	O vs. S	Function/Pathway
Ifitm1	18.18	8.92			37.14	BCR signaling pathway (KEGG)
Il1b	9.42	4.59			19.98	BCR signaling pathway (Sino)
Cd24a	7.77	5.3			15.22	B cell development pathway
Cxcl12	7.06	4.04			10.39	BCR signaling pathway (Sino)
Nrg1	5.55	3.7			6.72	Downstream signaling events of BCR
Fgf7	4.21	3.47			8.09	Downstream signaling events of BCR
Slamf6	3.95	3.62			3.56	BCR signaling pathway (Sino)
Il21r	3.41	2.75			3.48	B cell development pathway
Cd22	3.3	2.7			2.17	BCR signaling pathway (Sino + KEGG)
						Downstream signaling events of BCR
						Antigen activation of BCR
						B cell development pathway
Cd3g	3.29	3.41			3.94	BCR signaling pathway (Sino)
Rac2	3.29	3.1			3.46	BCR signaling pathway (Sino + KEGG)
Fcgr2b	3.25	2.48			3.44	BCR signaling pathway (Sino + KEGG)
Dok3	3.22	2.36			3.78	BCR signaling pathway (Sino)
Cd28	3.13	3.04			3.14	BCR signaling pathway (Sino)
						Downstream signaling events of BCR
Cd27	2.91	3.21			2.37	B cell development pathway
Creb3l1	2.91	2.65			2.66	BCR signaling pathway (Sino)
Cd3e	2.88	4.09			2.85	BCR signaling pathway (Sino)
						B cell development pathway
Ptprcap	2.81	2.98			3.7	BCR signaling pathway (Sino)
Cxcr4	2.81	2.47			3.5	B cell development pathway
Itk	2.81	2.41			2.48	Antigen activation of BCR
Btk	2.72	2.39			2.34	BCR signaling pathway (Sino)
						Antigen activation of BCR
Zap70	2.67	3.69				BCR signaling pathway (Sino)
Foxo1	2.66	2.25			3.32	BCR signaling pathway (KEGG)
						Downstream signaling events of BCR
Mef2c	2.63	2.88				BCR signaling pathway (Sino + KEGG)
Dclk1	2.61	2.69			2.37	BCR signaling pathway (Sino)
Pdcd1	2.6	2.59			2.93	B cell development pathway
Cd80	2.59	1.6			3.14	B cell development pathway
						Downstream signaling events of BCR
Camk4	2.58	3.63			2.63	BCR signaling pathway (Sino)
Fos	2.55	2.21			2.36	BCR signaling pathway (Sino + KEGG)
Adgre4		2.55				BCR signaling pathway (Sino)
Lcp2	2.54	2.31			2.61	BCR signaling pathway (Sino)
						Antigen activation of BCR
Irf4	2.54	1.99			2.52	BCR signaling pathway (KEGG)
Cd3d	2.5	2.78			3.73	BCR signaling pathway (Sino)
Cyp7b1		2.5			4.26	BCR signaling pathway (Sino)
Adap2	2.48	2.04			1.83	BCR signaling pathway (Sino)
Lat	2.44	4.02				BCR signaling pathway (Sino)
						Antigen activation of BCR
Ptprc	2.44	2.35			2.56	BCR signaling pathway (Sino + KEGG)
						B cell development pathway
Cd84	2.44	2.19			2.73	B cell development pathway
Ptpn18	2.44	2.09			3.36	BCR signaling pathway (KEGG)
Tnfrsf13b	2.44	2			2.74	B cell development pathway
Egr1	2.41	2.05			2.65	BCR signaling pathway (Sino)
Camk2b	2.39	2.12			2.54	BCR signaling pathway (Sino)
Pag1	2.37	2.38			1.94	BCR signaling pathway (KEGG)
Lilra6	2.35	2.35			2.39	BCR signaling pathway (KEGG)
Pik3cg	2.34	2.33			2.33	BCR signaling pathway (KEGG)
Cd244a	2.34	2.01			2.06	B cell development pathway
Cd5	2.32	2.7			2.77	B cell development pathway
Was	2.32	2.15			2.3	BCR signaling pathway (Sino)
Plcg2	2.32	2.03			1.92	BCR signaling pathway (KEGG)
						Downstream signaling events of BCR
						Antigen activation of BCR
Icos	2.28	3.41			2.39	B cell development pathway
						Downstream signaling events of BCR
Il4ra	2.27	2.11			1.87	B cell development pathway
Syk	2.26	2.34			1.81	BCR signaling pathway (Sino + KEGG)
						Antigen activation of BCR
Rassf5	2.19	1.83			2.44	BCR signaling pathway (Sino)
Rasgrp1	2.17	1.8			2.21	Downstream signaling events of BCR
Il10	2.17	1.76			2.26	B cell development pathway
Il7r	2.16	2.12			1.79	B cell development pathway
Il3ra	2.16	2.03			2.41	B cell development pathway
Cd69	2.14	1.55			2.56	B cell development pathway
Pou2f2	2.12	2.61				B cell receptor signaling pathway (KEGG)
Cd81	2.09	1.95			2.24	B cell receptor signaling pathway (KEGG)
Ptpn6	2.06	1.95			1.81	BCR signaling pathway (Sino + KEGG)
						Downstream signaling events of BCR
						Antigen activation of BCR
Vav3	2.04	1.97			1.73	BCR signaling pathway (KEGG)
						Antigen activation of BCR
Cd1d1	2.03	1.79			2.48	B cell development pathway
Lck	2.02	1.87			2.23	BCR signaling pathway (Sino)
						Downstream signaling events of BCR
Blnk	2.02	1.74				BCR signaling pathway (KEGG)
						Downstream signaling events of BCR
						Antigen activation of BCR
Cd86	2.02	1.72			2.12	B cell development pathway
						Downstream signaling events of BCR
Prkcb	2.01	2.41				BCR signaling pathway (Sino + KEGG)
						Downstream signaling events of BCR
Cd48	2.01	1.97			1.99	B cell development pathway
Cd4	1.99	1.85			2.16	BCR signaling pathway (Sino)
						B cell development pathway
Thy1	1.97	2.07			1.91	B cell development pathway
Vav1	1.97	1.63	-1.61		3.17	BCR signaling pathway (Sino + KEGG)
						Antigen activation of BCR
						Downstream signaling events of BCR
Spn	1.95	1.84			1.94	B cell development pathway
Cd72		1.93				BCR signaling pathway (KEGG)
Pik3ap1	1.89	1.96			1.68	BCR signaling pathway (KEGG)
						Downstream signaling events of BCR
						Antigen activation of BCR
Rasgrp3					1.86	BCR signaling pathway (KEGG)
						Downstream signaling events of BCR
Prkch	1.84	1.98			1.73	BCR signaling pathway (Sino)
Card11		1.83	2.01			BCR signaling pathway (KEGG)
						Downstream signaling events of BCR
Pax5			1.82		-1.87	B cell development pathway
Hcls1	1.79		-1.99		3.56	BCR signaling pathway (KEGG)
Map4k1					1.78	BCR signaling pathway (KEGG)
Cd34		1.77				B cell development pathway
Nfatc2	1.73	1.65				BCR signaling pathway (KEGG)
						Antigen activation of BCR
Nfkbia	1.73		-1.73		2.99	BCR signaling pathway (Sino + KEGG)
						Downstream signaling events of BCR
Hgf		1.71				Downstream signaling events of BCR
Rps6ka1	1.67	1.65			1.49	BCR signaling pathway (KEGG)
Lat2	1.66	1.52			1.87	BCR signaling pathway (Sino + KEGG)
Pik3cd	1.65	1.61				BCR signaling pathway (KEGG)
						Downstream signaling events of BCR
						Antigen activation of BCR
Tlr9		1.65	1.59			BCR signaling pathway (Sino)
Inpp5d	1.63		-2.35		3.83	BCR signaling pathway (KEGG)
Kit		1.63				B cell development pathway
						Downstream signaling events of BCR
Pnck			1.63		-1.95	BCR signaling pathway (Sino)
Malt1					1.63	BCR signaling pathway (Sino + KEGG)
						Downstream signaling events of BCR
Lyn	1.61	1.46			1.77	BCR signaling pathway (Sino + KEGG)
						Antigen activation of BCR
						Downstream signaling events of BCR
Cd83		1.59				B cell development pathway
Ikbke	1.54		-1.94	1.61	2.99	BCR signaling pathway (Sino)
Camk2a			1.54			BCR signaling pathway (Sino + KEGG)
Prr5	1.5					Downstream signaling events of BCR
Rac3			1.5			BCR signaling pathway (Sino + KEGG)
Egfr					1.48	Downstream signaling events of BCR
Prkcg		1.46				BCR signaling pathway (Sino)
Cd93	1.44	1.26	-1.4		2.03	B cell development pathway
Adap1	1.42	1.43			1.49	BCR signaling pathway (Sino)
Prkcd	1.41	1.28				BCR signaling pathway (Sino + KEGG)
Nfkbie	1.41				1.45	BCR signaling pathway (KEGG)
						Downstream signaling events of BCR
Cd38	1.4		-1.39		1.94	B cell development pathway
Pdgfb	1.38	1.44			1.43	Downstream signaling events of BCR
Tlr5		1.36	1.4			BCR signaling pathway (Sino)
Dapp1	1.34	1.33			1.37	BCR signaling pathway (KEGG)
						Downstream signaling events of BCR
						Antigen activation of BCR
Psmb10					1.34	Downstream signaling events of BCR
Mtor			1.33		-1.47	BCR signaling pathway (Sino)
						Downstream signaling events of BCR
Cdkn1a	1.32				1.61	Downstream signaling events of BCR
Trpc1			1.29		-1.39	Downstream signaling events of BCR
						Antigen activation of BCR
Pik3r1	1.28				1.48	BCR signaling pathway (Sino + KEGG)
						Downstream signaling events of BCR
						Antigen activation of BCR
Shc1			1.28		-1.43	BCR signaling pathway (KEGG)
						Downstream signaling events of BCR
						Antigen activation of BCR
Sh3bp2	1.27	1.27	1.25			BCR signaling pathway (KEGG)
Pip4k2a	1.27	1.22			1.28	Downstream signaling events of BCR
Nr4a1		1.27				Downstream signaling events of BCR
Il6ra			1.27		-1.5	B cell development pathway
Rel		1.26				BCR signaling pathway (Sino + KEGG)
						Downstream signaling events of BCR
Ubb			1.26		-1.32	Downstream signaling events of BCR
Psmd10	1.24				1.42	Downstream signaling events of BCR
Ppp2r5d			1.24		-1.39	Downstream signaling events of BCR
Phlpp2			1.24		-1.36	Downstream signaling events of BCR
Pdgfa	1.23		-1.33		1.63	Downstream signaling events of BCR
Pdk1			1.23		-1.46	BCR signaling pathway (Sino)
Sos1			1.23		-1.23	BCR signaling pathway (KEGG)
						Downstream signaling events of BCR
						Antigen activation of BCR
Tecr			1.21			BCR signaling pathway (KEGG)
Sh3kbp1					1.21	Downstream signaling events of BCR
						Antigen activation of BCR
Vav2	1.2	1.22				BCR signaling pathway (KEGG)
						Antigen activation of BCR
Stat3	1.2				1.23	B cell development pathway
Akt3			1.2		-1.43	BCR signaling pathway (Sino + KEGG)
						Downstream signaling events of BCR
Foxo4			1.2		-1.39	Downstream signaling events of BCR
Frs2			1.2		-1.31	Downstream signaling events of BCR
Elk1			1.2			BCR signaling pathway (Sino + KEGG)
Map3k1					1.2	BCR signaling pathway (KEGG)
Clta	1.19	1.14			1.32	BCR signaling pathway (Sino)
Gtf2i			1.18		-1.33	BCR signaling pathway (KEGG)
Src			1.18		-1.3	Downstream signaling events of BCR
Map3k3			1.18		-1.29	BCR signaling pathway (Sino)
Tsc2			1.18		-1.2	Downstream signaling events of BCR
Akt1s1			1.17		-1.2	BCR signaling pathway (Sino)
						Downstream signaling events of BCR
Dok1					1.17	BCR signaling pathway (KEGG)
Mdm2	1.16			1.17	1.3	Downstream signaling events of BCR
Pik3cb				1.17		BCR signaling pathway (Sino + KEGG)
						Downstream signaling events of BCR
Rasa1			1.16		-1.14	BCR signaling pathway (KEGG)
Grb2	1.15	1.1			1.26	BCR signaling pathway (KEGG)
						Downstream signaling events of BCR
						Antigen activation of BCR
Mapk12			1.15		-1.29	BCR signaling pathway (Sino)
Rapgef1			1.14		-1.19	BCR signaling pathway (KEGG)
Csk	1.13	1.13	1.15			BCR signaling pathway (KEGG)
Itpr1	1.12		1.14			Downstream signaling events of BCR
						Antigen activation of BCR
Ago1			1.12		-1.21	Downstream signaling events of BCR
Capn1			1.12		-1.21	BCR signaling pathway (Sino)
Traf6			1.12		-1.13	BCR signaling pathway (KEGG)
Calm3			1.12			BCR signaling pathway (Sino + KEGG)
						Downstream signaling events of BCR
						Antigen activation of BCR
Gnai3			1.11		-1.2	BCR signaling pathway (Sino)
Nfatc3			1.11		-1.19	BCR signaling pathway (Sino + KEGG)
						Antigen activation of BCR
Apbb1ip	1.1	1.07				BCR signaling pathway (Sino)
Gab2			1.1			BCR signaling pathway (Sino + KEGG)
Akt1			1.09		-1.15	BCR signaling pathway (Sino + KEGG)
						Downstream signaling events of BCR
Mapk8					1.09	BCR signaling pathway (Sino + KEGG)
Capns1	1.08	1.07				BCR signaling pathway (Sino)
Cdc42		1.08	-1.12		1.23	BCR signaling pathway (Sino + KEGG)
Inppl1			1.08			BCR signaling pathway (KEGG)
Mapk14		1.07	1.16		-1.12	BCR signaling pathway (Sino + KEGG)
Mapk7		-1.06	-1.13		1.12	BCR signaling pathway (Sino)
Max		-1.06	-1.11			BCR signaling pathway (KEGG)
Psmc2	-1.07	-1.06			-1.08	Downstream signaling events of BCR
Mef2d	-1.07	-1.06				BCR signaling pathway (KEGG)
Ppp3r1		-1.07	-1.11			BCR signaling pathway (Sino + KEGG)
						Antigen activation of BCR
Ywhab	-1.08	-1.07	-1.1			BCR signaling pathway (Sino)
Csnk2a1	-1.08		-1.11			BCR signaling pathway (KEGG)
Psma3	-1.08					Downstream signaling events of BCR
Psmb1			-1.08			Downstream signaling events of BCR
Ppp2cb			-1.08			Downstream signaling events of BCR
Bcap29		-1.08				BCR signaling pathway (Sino)
Psmc5		-1.08	-1.12			Downstream signaling events of BCR
Mapkap1	-1.09	-1.07			-1.1	Downstream signaling events of BCR
Pip5k1a	-1.09		1.07		-1.17	BCR signaling pathway (KEGG)
						Downstream signaling events of BCR
Mapk9		-1.09	-1.14		1.12	BCR signaling pathway (Sino + KEGG)
Jun		-1.09				BCR signaling pathway (Sino + KEGG)
Psmd12		-1.09				Downstream signaling events of BCR
Nck1			-1.09			BCR signaling pathway (KEGG)
						Downstream signaling events of BCR
Creb1			-1.09			BCR signaling pathway (Sino + KEGG)
						Downstream signaling events of BCR
Psmd2			-1.09			Downstream signaling events of BCR
Calm2	-1.1	-1.07	-1.11			BCR signaling pathway (Sino + KEGG)
						Downstream signaling events of BCR
						Antigen activation of BCR
Prkci	-1.1	-1.13	-1.12			BCR signaling pathway (Sino)
Bcap31	-1.1				-1.12	BCR signaling pathway (Sino)
Pdpk1	-1.1		1.1		-1.21	BCR signaling pathway (KEGG)
						Downstream signaling events of BCR
Psme3		-1.1				Downstream signaling events of BCR
Psmd3		-1.1				Downstream signaling events of BCR
Psmd9		-1.1				Downstream signaling events of BCR
Bcl2l1			-1.1		1.14	BCR signaling pathway (Sino)
Tln2	-1.11	-1.16			-1.23	BCR signaling pathway (Sino)
E2f3	-1.11					BCR signaling pathway (KEGG)
Ppp2r1a	-1.11		1.1		-1.22	Downstream signaling events of BCR
Ppp2ca		-1.11				Downstream signaling events of BCR
Pten			-1.11			BCR signaling pathway (Sino + KEGG)
						Downstream signaling events of BCR
Rap1a			-1.11			BCR signaling pathway (Sino)
Psmb4			-1.11			Downstream signaling events of BCR
Calm1			-1.11		1.16	BCR signaling pathway (Sino + KEGG)
						Downstream signaling events of BCR
						Antigen activation of BCR
Psmc4					-1.11	Downstream signaling events of BCR
Ptpn11	-1.12	-1.08			-1.1	BCR signaling pathway (Sino + KEGG)
						Downstream signaling events of BCR
Gab1	-1.12		1.1		-1.23	BCR signaling pathway (Sino + KEGG)
						Downstream signaling events of BCR
Ppp3ca		-1.12	-1.27		1.19	BCR signaling pathway (Sino + KEGG)
						Antigen activation of BCR
Fbxw11		-1.12				Downstream signaling events of BCR
Atf4		-1.12	-1.19			BCR signaling pathway (Sino)
Plcg1	-1.13	-1.11	1.16		-1.32	BCR signaling pathway (KEGG)
						Downstream signaling events of BCR
						Antigen activation of BCR
Tnrc6b	-1.13					Downstream signaling events of BCR
Kras	-1.13				-1.13	BCR signaling pathway (Sino + KEGG)
						Downstream signaling events of BCR
Map2k3		-1.13				BCR signaling pathway (Sino)
Creb3l2		-1.13			-1.18	BCR signaling pathway (Sino)
Actn4		-1.13			-1.18	BCR signaling pathway (Sino)
Nfkb1			-1.13		1.16	BCR signaling pathway (Sino + KEGG)
						Downstream signaling events of BCR
Map3k7					-1.13	BCR signaling pathway (Sino + KEGG)
						Downstream signaling events of BCR
Bcl10			-1.14		1.14	BCR signaling pathway (KEGG)
						Downstream signaling events of BCR
Camk1	-1.14	-1.12				BCR signaling pathway (Sino)
Psme4		-1.12			-1.19	Downstream signaling events of BCR
Tnrc6c	-1.14				-1.13	Downstream signaling events of BCR
Pip4k2b		-1.14				Downstream signaling events of BCR
Map2k2			-1.14			BCR signaling pathway (Sino + KEGG)
Braf					-1.15	BCR signaling pathway (KEGG)
Ppp2r5a			-1.15		1.15	Downstream signaling events of BCR
Mlst8	-1.15	-1.08			-1.23	Downstream signaling events of BCR
Capn2	-1.15	-1.13			-1.19	BCR signaling pathway (Sino)
Prkce		-1.16				BCR signaling pathway (Sino)
Rps6kb1			-1.15		1.14	BCR signaling pathway (Sino)
Sem1			-1.15		1.17	Downstream signaling events of BCR
Nras			-1.16		1.13	BCR signaling pathway (Sino + KEGG)
						Downstream signaling events of BCR
Cdkn1b			-1.16			Downstream signaling events of BCR
Btrc					-1.17	Downstream signaling events of BCR
Pik3r2	-1.17	-1.12	1.14		-1.33	BCR signaling pathway (Sino + KEGG)
						Downstream signaling events of BCR
Crk	-1.17	-1.13				BCR signaling pathway (KEGG)
Map3k2	-1.17	-1.18				BCR signaling pathway (Sino)
Pdgfrb		-1.18	-1.3			Downstream signaling events of BCR
Erbb2		-1.18				Downstream signaling events of BCR
Pik3ca		-1.18	-1.25			BCR signaling pathway (Sino + KEGG)
						Downstream signaling events of BCR
Mapk1			-1.18			BCR signaling pathway (Sino + KEGG)
						Downstream signaling events of BCR
Rap1b			-1.18		1.34	BCR signaling pathway (Sino)
Fgfr1	-1.2	-1.19				Downstream signaling events of BCR
Phlpp1	-1.2	-1.21			-1.25	Downstream signaling events of BCR
Trib3	-1.21	-1.19				Downstream signaling events of BCR
Mov10	-1.22	-1.16			-1.22	Downstream signaling events of BCR
Insr					-1.22	Downstream signaling events of BCR
Foxo3					-1.24	Downstream signaling events of BCR
Ezr					-1.24	BCR signaling pathway (Sino)
Myc	-1.25	-1.17			-1.34	BCR signaling pathway (KEGG)
Camk1d		-1.17				BCR signaling pathway (Sino)
Prkca	-1.25	-1.18			-1.36	BCR signaling pathway (Sino)
Pir	-1.25	-1.25	-1.28			BCR signaling pathway (Sino)
Ppp2r5e					-1.26	Downstream signaling events of BCR
Itpr3	-1.26	-1.28			-1.32	Downstream signaling events of BCR
						Antigen activation of BCR
Ppp3cb			-1.27		1.21	BCR signaling pathway (KEGG)
						Antigen activation of BCR
Rac1			-1.27		1.23	BCR signaling pathway (Sino + KEGG)
Bad					-1.3	Downstream signaling events of BCR
Cul1					-1.3	Downstream signaling events of BCR
Pdgfra			-1.38		1.3	Downstream signaling events of BCR
Pip5k1c		-1.39	-1.41			BCR signaling pathway (KEGG)
						Downstream signaling events of BCR
Capn5	-1.4	-1.35			-1.61	BCR signaling pathway (Sino)
Sos2					-1.43	BCR signaling pathway (KEGG)
Cblb			-1.44		1.63	Downstream signaling events of BCR
						Antigen activation of BCR
Sh3bp5			-1.45		1.81	BCR signaling pathway (KEGG)
Orai1			-1.49		1.82	BCR signaling pathway (Sino)
						Downstream signaling events of BCR
						Antigen activation of BCR
Hbegf			-1.66		1.95	Downstream signaling events of BCR
Txk			-1.67		2.61	Antigen activation of BCR
Nrg2		-1.69				Downstream signaling events of BCR
Btc					-1.7	Downstream signaling events of BCR
Cd40			-1.7		2.01	BCR signaling pathway (Sino)
						B cell development pathway
Prdm1			-1.71		2.13	B cell development pathway
Fyn			-1.71		2.02	BCR signaling pathway (KEGG)
						Downstream signaling events of BCR
						Antigen activation of BCR
Itpr2			-1.72		1.72	Downstream signaling events of BCR
						Antigen activation of BCR
Map2k6		-1.78	-2.63		2.22	BCR signaling pathway (Sino + KEGG)
Ets1			-2.31		2.06	BCR signaling pathway (Sino + KEGG)
Sla2			-5.04		4.11	BCR signaling pathway (Sino)
