# Supplementary material for: Immune checkpoint blockade in triple negative breast cancer influenced by B cells through myeloid-derived suppressor cells
Source: Commun Biol. 2021 Jul 12;4:859. doi: 10.1038/s42003-021-02375-9 (PMC8275624; doi:10.1038/s42003-021-02375-9)
Supplement: Supplementary file 5 — Supplemental Data 2 [file 42003_2021_2375_MOESM5_ESM.xlsx]

## Sheet: Sheet1
Antibody	Application	Supplier	Catalog Number	Clone Name
PDL1	In Vivo Therapy	BioXCell	BE0101	10F.9G2
CTLA4	In Vivo Therapy	BioXCell	BE0131	9H10
CD3	IHC	Abcam	ab16669	SP7
CD4	IHC	eBioscience	14-9766	4SM95
CD8	IHC	eBioscience	14-0808	4SM15
FOXP3	IHC	eBioscience	14-5773-82	FJK-16s
Ly6G	IHC	Biolegend	127602	1A8
Anti-Rat IgG	IHC	Vector Labs	BA-4001	N/A
CD20	In Vivo Depletion	Biolegend	152104	SA271G2
Rat IgG2b Isotype	In Vivo Isotype	Biolegend	400671	RTK4530
FC Block	Flow Cytometry	BD Biosciences	553141	2.4G2
FVS	Flow Cytometry	BD Biosciences	565388	N/A
B220	Flow Cytometry	BD Biosciences	563894	RA3-6B2
CD19	Flow Cytometry	Thermo Fisher	552854	1D3
Ly6G	Flow Cytometry	BD Biosciences	560602	1A8
Ly6C	Flow Cytometry	BD Biosciences	553104	AL-21
CD4	Flow Cytometry	BD Biosciences	561830	GK1.5
CD8	Flow Cytometry	BD Biosciences	552877	53-6.7
CD11c	Flow Cytometry	BD Biosciences	562782	HL3
CD27	Flow Cytometry	BD Biosciences	558754	LG.3A10
F4/80	Flow Cytometry	BD Biosciences	743282	T45-2342
CD244.2	Flow Cytometry	BD Biosciences	740860	2B4
PDL1	Flow Cytometry	BD Biosciences	563369	MIH5
CD3	IF	Spring Bioscience	M3074	SP7
CD8	IF	Cell Signaling	98941S	D4W2Z
PNAd	IF	Biolegend	120802	MECA-79
Pax5	IF	Abcam	ab109443	EPR3730
CD11b	IF	Abcam	ab133357	EPR1344
IgG Fc Secondary	ELISA	Thermo Fisher	A16084	N/A
