# Supplementary material for: Immune checkpoint blockade in triple negative breast cancer influenced by B cells through myeloid-derived suppressor cells
Source: Commun Biol. 2021 Jul 12;4:859. doi: 10.1038/s42003-021-02375-9 (PMC8275624; doi:10.1038/s42003-021-02375-9)
Supplement: Supplementary file 6 — Supplemental Data 3 [file 42003_2021_2375_MOESM6_ESM.xlsx]

## Sheet: Fig S1
Figure S1B	Tumor volume data for individual mice (Unit=mm3)
Days	Saline (n=10)										AC (n=7)							FEC (n=9)
1	176.6	41.78	121	144	79.03	265.5	195.8	189.3	33.6	368.9	139.5	103.6	43.6	34	42.47	60.14	70.8	115.2	257.4	122.2	44	37.7	167.9	58.33	47.2	85.8
3	275.4	102.1	186	174	92.03	248.6	251.8	309.9	50.3	413.8	117.1	244.1	34.5	39.2	113.3	47.53	175	108.8	381.9	190.6	426	28.6	273.5	68.9	64.3	122
5	607.9	143.8	507	416	189.2	589.1	483.7	610.3	104	611.5	164.6	282.4	45.4	43.4	184.6	55.53	261	158.4	352.5	155.4	519	23.8	290.1	102.3	31	266
7	905.9	242.3	634	486	201.3	1065	1045	1006	179	717.4	198.9	253.7	45.1	14.8	301.1	62.3	296	158	364.1	102.6	451	28	215.9	115	55.2	295
9	1448	483.5	729	1418	242.1				536	1165.7	233.4	307.4	37.8	10.4	250	52.08	196					69.7		199.5	34.7	218
11		746.4	1571		354.2				1003		350.4	503.9	70.4	24.4	405.1	134.7	349					54.1		273.8	60.9	447
13		1506			636.2						603.2	643.1	91.6	25.4	707.9	192.4	488					168		474.6	372	1099
15					1067						1235	1154	175	29.5	1204	247.9	756					222.7		715.6	435.1
17													235	64		364.7	1238					357.2		1053	552.9
19													333	170		660.2						418.4			751.7
21													425	386		1271						528.2			1139
23													509	860								695.8
25													727	1317								896.5
27													1158									1094.7
Figure S1C	Kaplan Meier survival for all groups (Events, 1=Endpoint)
Saline (n=10)		AC (n=7)		FEC (n=9)
Days	Events	Days	Events	Days	Events
9	1	15	1	7	1
13	1	15	1	7	1
11	1	27	1	7	1
9	1	25	1	7	1
15	1	15	1	27	1
7	1	21	1	7	1
7	1	17	1	17	1
7	1			21	1
11	1			13	1
9	1
Figure S1D	Body weights for individual mice (Unit=g)
Days	Saline (n=10)										AC (n=7)							FEC (n=9)
1	22.05	23.4	23.27	20.62	22.46	21.25	23.29	24.54	24.85	28.64	22.1	22.86	21.06	21.52	20.92	22.32	21.55	21.35	23.06	21.87	22.48	26.26	21.96	23.97	20.95	25.12
3	21.98	21.53	21.9	19.5	20.33	22.15	23.47	24.86	25.28	28.15	19.98	22.22	20.72	19.59	20.26	22.79	19.62	20.97	22.22	22.06	23.05	25.42	21.66	22.7	19.7	24.17
5	22.85	22.98	23.74	21.77	21.11	21.9	22.99	25.66	25.03	28	20.33	22.73	19.79	20.54	20.07	22.42	20.28	19.5	21.79	20.8	22.12	24.72	21.53	20.93	19.28	23.02
7	22.41	22.75	23.5	21.48	21.54	21.25	23.12	25.52	24.96	27.62	18.71	20.75	19.78	18.8	19.07	20.71	17.75	17.92	20.81	17.83	20.67	23.46	18.85	20.5	18.38	22.51
9	21.01	22.9	23.02	21.22	20.94				25.4	27.19	19.53	21.89	20.22	19.61	19.07	22.1	18.8					23.74		20.65	16.49	21.98
11		24.35	24.04		21.93				26.89		19.9	21.85	19.95	20.05	19.67	22.15	18.95					23.56		21.65	16.94	22.53
13		25.81			22.43						21.47	22.56	20.46	21.67	20.98	22.76	20.95					24.5		22.54	17.65	22.56
15					22.81						22.26	23.01	21.58	21.86	20.91	23.09	21.06					24.53		23.47	18	22.5
17													22.01	21.24		23.65	22.9					24.65		24.01	18.24
19													22.14	21.14		24.15						24.74			18.13
21													21.26	21.49		24.71						24.56			18.53
23													19.51	22.06								25.12
25													20.24	22.01								25.23
27													21.1									25.52
Figure S1F	Tumor volume data for individual mice (Unit=mm3)
Days	Saline (n=14)															AC (n=13)												FEC (n=15)															oHSV-1 (n=6)						AC + oHSV-1 (n=6)
1	266	196	189	34	369	177	42	121	144	79	188	216	77	52	139.5	103.6	43.6	34	42.47	60.14	70.8	44	54	47	82	87	179	115.2	257.4	122.2	144	37.7	167.9	58.33	47.2	85.8	78	98	74	43	78	93	295	344	140	82	57	141	61
3	249	252	310	50	414	275	102	186	174	92	280	269	169	111	117.1	244.1	34.5	39.2	113.3	47.53	175	50	65	81	122	95	159	108.8	381.9	190.6	426	28.6	273.5	68.9	64.3	122	89	184	131	113	106	95	445	474	233	141	114	212	89
5	589	484	610	104	612	608	144	507	416	189	463	449	237	112	164.6	282.4	45.4	43.4	184.6	55.53	261	67	78	137	172	139	330	158.4	352.5	155.4	519	23.8	290.1	102.3	31	266	238	197	222	209	152	256	565	832	297	216	186	395	192
7	1065	1045	1006	179	717	906	242	634	486	201	593	497	381	137	198.9	253.7	45.1	14.8	301.1	62.3	296	185	149	302	223	307	389	158	364.1	102.6	451	28	215.9	115	55.2	295	345	322	364	255	234	287	881	1475	298	628	376	710	375
9				536	1166	1448	484	729	1418	242	1210	584	1113	224	233.4	307.4	37.8	10.4	250	52.08	196	220	225	473	582	526	520					69.7		199.5	34.7	218	814	616	748	622	443	549	1291		543	707	515	1222	1087
11				1003			764	1571		354		689		341	350.4	503.9	70.4	24.4	405.1	134.7	349	301	411	426	694	835	946					54.1		273.8	60.9	447	1457	1451	1294	1052	665	1023			756	835	870
13							1506			636		1007		632	603.2	643.1	91.6	25.4	707.9	192.4	488	421	570	789	1007	1392	1381					168		474.6	372	742					1021				1115	1111	1177
15										1067				1144	1235	1154	175	29.5	1204	247.9	756	612	670	1253								222.7		715.6	435.1	1099
17																	235	64		364.7	1238	1187	1127									357.2		1053	552.9
19																	333	170		660.2												418.4			751.7
21																	425	386		1271												528.2			1139
23																	509	860														695.8
25																	727	1317														896.5
27																	1158															1094.7
Figure S1G	Kaplan Meier survival for all groups (Events, 1=Endpoint)
Saline (n=14)		AC (n=13)		FEC (n=15)		oHSV-1 (n=6)		AC + oHSV-1 (n=6)		FEC + oHSV-1 (n=6)
Days	Events	Days	Events	Days	Events	Days	Events	Days	Events	Days	Events
7	1	15	1	7	1	11	1	9	1	19	1
7	1	15	1	7	1	9	1	17	1	13	1
7	1	27	1	7	1	15	1	11	1	15	1
11	1	25	1	7	1	15	1	9	1	13	1
9	1	15	1	27	1	15	1	13	1	11	1
9	1	21	1	7	1	11	1	13	1	17	1
13	1	17	1	17	1
11	1	17	1	21	1
9	1	17	1	15	1
15	1	15	1	11	1
9	1	13	1	11	1
13	1	13	1	11	1
9	1	13	1	11	1
15	1			13	1
				11	1
Figure S1H	Body weights for individual mice (Unit=g)
Days	Saline (n=14)															AC (n=13)												FEC (n=15)															oHSV-1 (n=6)						AC + oHSV-1 (n=6)
1	22.05	23.4	23.27	20.62	22.46	21.25	23.29	24.54	24.85	28.64	19.4	20.61	19.05	19.52	22.1	22.86	21.06	21.52	20.92	22.32	21.55	21.24	20.36	23.14	21.78	21.52	20.98	21.35	23.06	21.87	22.48	26.26	21.96	23.97	20.95	25.12	20.83	24.7	20.6	23.53	21.35	21.79	20.98	19.92	20.18	21.32	20.95	22.28	21.11
3	21.98	21.53	21.9	19.5	20.33	22.15	23.47	24.86	25.28	28.15	19.19	20.93	19.7	19.55	19.98	22.22	20.72	19.59	20.26	22.79	19.62	21.31	20.69	23.09	22.41	20.65	21.21	20.97	22.22	22.06	23.05	25.42	21.66	22.7	19.7	24.17	20.6	25.36	20.31	23.49	21.43	21.8	22.05	20.53	19.64	20.78	20.84	21.37	21.14
5	22.85	22.98	23.74	21.77	21.11	21.9	22.99	25.66	25.03	28	19.78	21.31	19.62	19.01	20.33	22.73	19.79	20.54	20.07	22.42	20.28	20.89	20.4	22.69	22.07	20.26	21.61	19.5	21.79	20.8	22.12	24.72	21.53	20.93	19.28	23.02	20.61	24.59	20.42	23.39	20.68	21.71	21.53	20.55	20.02	20.57	20.43	21.78	21.16
7	22.41	22.75	23.5	21.48	21.54	21.25	23.12	25.52	24.96	27.62	20.16	21.12	20.15	19.7	18.71	20.75	19.78	18.8	19.07	20.71	17.75	21.05	20.23	22.68	21.83	19.85	21.24	17.92	20.81	17.83	20.67	23.46	18.85	20.5	18.38	22.51	19.11	23.02	20.16	22.14	19.85	21.21	21.08	20.48	19.89	19.99	20.3	21.05	20.58
9	21.01	22.9	23.02	21.22	20.94				25.4	27.19	20.87	21.62	20.92	19.63	19.53	21.89	20.22	19.61	19.67	22.1	18.8	20.82	20.57	22.72	21.59	20.34	21.22					23.74		20.65	16.49	21.98	19.19	22.62	19.99	21.99	19.44	20.68	20.91	20.41	17.99	20.02	19.6	21.19	20.01
11		24.35	24.04		21.93				26.89			20.5		19.85	19.9	21.85	19.95	20.05	20.98	22.15	18.95	22.1	21.16	23.37	22.57	21.92	20.71					23.56		21.65	16.94	22.53	20.17	24.93	21.3	23.41	20.6	23.13	21.44		19.32	20.86	20.81	22.2
13		25.81			22.43							21.03		19.9	21.47	22.56	20.46	21.67	20.91	22.76	20.95	22.05	21.32	23.14	23.19	22.51	21.14					24.5		22.54	17.65	22.56					22.83				19.87	20.83	20.83
15					22.81									19.92	22.26	23.01	21.58	21.86		23.09	21.06	21.99	21.52	23.23	23.74							24.53		23.47	18	22.5									20.28	20.68	20.65
17																	22.01	21.24		23.65	22.9	21.88	21.45									24.65		24.01	18.24
19																	22.14	21.14		24.15												24.74			18.13
21																	21.26	21.49		24.71												24.56			18.53
23																	19.51	22.06														25.12
25																	20.24	22.01														25.23
27																	21.1															25.52
Figure S1J	Tumor volume data for individual mice (Unit=mm3)
Days	Saline (n=7)							AC + oHSV-1 (n=10)										FEC + oHSV-1 (n=10)
1	73.8	44.6	47	129	176	59.4	76.7	130	170	159	309	64.7	122	326	76.4	156	60	92.1	32.6	21.9	79.1	46.1	21.8	38.2	104	40.4	23
3	213	128	432	228	560	159	311	521	418	312	710	125	415	648	285	296	172	195	98.4	73.3	154	44.9	39.3	31.1	154	87.5	108
5	638	269	1028	1212	1062	322	678	864	876	560	849	228	714	924	508	434	267	366	446	117	431	63	181	62.5	285	215	449
7	1108	498				662	1035	1558	1472	750	1664	450	1800	910	695	965	528	860	644	257	875	127	304	2.7	689	234	942
10		1013				1015				1207		839		2118	928	1722	747	817	900	345	904	270	527	46.5	772	542	894
12												1619			1641		1237	1785	2029	597	1939	530	454	78.6	995	876	1829
14																				895		858	988	132	1641	936
16																				1401		1521	1512	289		1652
19																								314
22																								387
25																								778
29																								1034
Figure S1K	Kaplan Meier survival for all groups (Events, 1=Endpoint)
Saline (n=7)		AC + oHSV-1 (n=10)		FEC + oHSV-1 (n=10)
Days	Events	Days	Events	Days	Events
7	1	10	1	12	1
10	1	10	1	12	1
5	1	12	1	16	1
5	1	10	1	12	1
5	1	14	1	16	1
10	1	10	1	16	1
7	1	12	1	29	1
		14	1	14	1
		12	1	16	1
		14	1	12	1
Figure S1L	Body weights for individual mice (Unit=g)
Days	Saline (n=7)							AC + oHSV-1 (n=10)										FEC + oHSV-1 (n=10)
1	20.9	23.1	30.4	24.5	22.6	24.2	24.3	24.2	23.8	23.9	24.3	25.6	24	25.8	24.3	26.4	23.8	23.8	25.1	22.3	21.1	25.2	29.1	32.1	28.1	24.3	22.9
3	21.5	23.5	29.9	25.7	22.5	24.8	24.7	24.4	24.3	23.2	24.3	25.6	24	25.5	24.6	26.9	24.3	23.3	24.9	22.4	20.2	24.2	28.4	32.1	28.9	23.8	22.7
5	21.9	23.4	30.1	26.3	23.5	25.1	25.3	24.2	24.2	22.9	24	25.1	23.8	24.9	23.8	26.8	23.7	23.5	23.8	22.4	20.6	23.5	27.3	30.5	27.3	22.4	21.8
7	22.2	23.5				26.7	26.1	25.8	25.8	23.5	24.3	25.3	23.8	25.7	24.1	26.1	23.1	25.7	25.8	23.4	22	25.8	26.8	29.5	27.6	23.4	22.2
10		24						26.7	26.2	24.7	25.9	26.2	25.2	27	26.3	27.4	24.1	26.9	26.5	23.7	22.9	27	27.2	30.1	27.9	24.4	23.1
12										25.1		25.7		26.5	26.5	27.2	24.1	28	25.9	24	23.3	26.3	27.1	31.2	27.6	24.6	23
14												25.9			28.2		24.5			24.1		27.2	27.6	30.8		24.4
16																				24.3		27.4	27.2	30.1		25.8
19																								30.3
22																								30.4
25																								30.1
29																								30.6
[truncated: 11 more columns]

## Sheet: Fig 1
Figure 1B	Tumor volume data for individual mice (Unit=mm3)
Days	Saline (n=10)										AC (n=6)						FEC (n=10)										oHSV-1 (n=10)										AC + oHSV-1 (n=6)						FEC + oHSV-1 (n=10)
1	28	30	31	27	96	44	33	53	118	108	44	54	47	82	87	179	42	27	41	38	48	22	69	37	56	121	92	74	65	44	62	225	106	60.1	41	38	61	46	95	80	130	62	30	46	89	47	41	41	44
4	89	21	41	27	215	147	134	222	334	228	50	65	81	122	95	159	89	42	59	97	51	41	170	41	207	212	426	272	164	184	198	295	344	140	82	57	89	62	124	160	285	88	61	78	125	87	65	166	207
7	247	86	184	141	519	346	522	914	1955	1231	67	78	137	172	139	330	144	56	113	142	71	87	565	233	576	587	500	330	208	158	352	445	474	233	141	114	192	120	158	293	279	176	105	71	388	562	75	213	180
9	687	112	290	192	567	538	1019	1474			185	149	302	223	307	389	235	85	226	205	96	161	876	325	885	785	723	330	208	158	352	565	832	297	216	186	375	177	482	464	556	213	186	71	473	589	64	258	161
11	1565	412	1281	497	1376	1344					220	225	473	582	526	520	236	178	298	344	208	188	1275	539	1457	1367	920	577	338	255	508	881	1475	298	628	376	1087	498	881	1102	825	634	200	39	945	897	47	262	197
14		1141		1399							301	411	426	694	835	946	423	306	456	449	303	366		707			1359	624	500	306	673	1291		543	707	515		630	1269		882	953	272	20	1548	1482	24	324	221
16											421	570	789	1007	1392	1381	1060	439	457	467	339	650		727				640	913	497	912			756	835	870		652			1101	1221	335	0			20	865	336
18											612	670	1253					1019	1123	1009	1082	869		899				1035	1185	606	1169			1115	1111	1177		723					376	0			20	865	508
21											1187	1127										1259		1218						1167								1014					864	0			20	1447	766
23																																											945	0			20		1437
25																																											1100	0			33
27																																												0			87
36																																												0			109
39																																												0			173
44																																												0			333
46																																												0			906
49																																												0			1021
53																																												0
73																																												0
93																																												0
100																																												0
Figure 1C	Kaplan Meier survival for all groups (Events, 1=Endpoint)
Saline (n=10)		AC (n=6)		FEC (n=10)		oHSV-1 (n=10)		AC + oHSV-1 (n=6)		FEC + oHSV-1 (n=10)
Days	Events	Days	Events	Days	Events	Days	Events	Days	Events	Days	Events
11	1	12	1	16	1	14	1	8	1	25	1
14	1	12	1	18	1	18	1	16	1	14	1
11	1	12	1	18	1	18	1	10	1	14	1
14	1	14	1	18	1	21	1	8	1	49	1
11	1	16	1	18	1	18	1	12	1	21	1
11	1	16	1	21	1	14	1	12	1	23	1
9	1			11	1	11	1			21	1
9	1			21	1	18	1			21	1
7	1			11	1	18	1			21	1
7	1			11	1	18	1			100	1
[truncated: 3 more columns]

## Sheet: Fig 2
Figure 2B	Tumor volume data for individual mice (Unit=mm3)
Days	Saline (n=5)					CP (n=8)								FEC + CP (n=4)				oHSV-1 + CP (n=4)				FEC + oHSV-1 (n=10)										FEC + oHSV-1 + CP (n=10)
0	45.5	63.4	47.5	57.2	42.1	47.7	68.2	45.1	42.5	47.7	74.7	44.4	42.2	55.4	134	112	41	42	133	68	83	54.7	43.2	59.4	51.3	49.9	48.2	49.9	51.6	57.1	45.1	43.7	41.2	45.7	46.5	58.5	57.2	54.3	51.4	47	53.5
2	65.8	144	130	78.8	47.9	38.2	45.9	52	69.6	69.7	147	65.7	97.1	157	298	317	81	196	379	222	155	58.4	68	57.8	53.5	104	45.8	101	61.4	63.9	33.4	79.1	62	117	61.5	80.1	106	84.8	94.9	68	70.3
6	110	509	251	223	136	130	130	51.5	136	110	367	221	209	257	1019	1031	152	188	600	288	192	177	89.7	139	91.7	247	87.8	98.4	72.1	85.9	31.7	85.8	65.8	292	144	173	152	59.3	123	69.2	81.9
8	126	769	407	314	183	123	93.7	20.8	120	112	384	233	190	316			192	270	1012	312	296	164	112	234	85.4	180	26.9	114	59.7	62	0	86.7	56.3	232	157	81.5	114	36.7	141	81.2	81.5
10	192	1040	642	357	243	120	101	10.6	121	104	439	275	221	411			387	311		434	387	127	59.8	362	80	126	0	87.4	36.4	73.8	0	53.8	40.8	248	93.7	108	104	58.9	168	72.7	53.1
13	710		1041	443	375	196	187	0	164	133	694	590	253	450			480	350		1074	440	74	58.9	1013	103	75	0	68	19	26	0	69.2	28.1	291	80.5	52.4	68.5	17.7	185	59.1	39.8
16	1106			1056	1055	290	258	14.7	235	235	1055	1393	535	654			576	632			753	106	121		152	170	0	99.6	0	38	0	29	35.5	470	58	46.3	53	0	285	61.4	47.9
19						535	372	46.8	454	359			1016	1183			1168	1044			1384	180	125		253	383	0	89.9	17	38	0	0	0	806	27.1	111	30.3	0	426	46.5	42.4
22						1231	1079	111	1003	1088												311	311		603	1001	31	52.5	51	49	0	0	0	1307	30.2	184	48.2	0	1330	59.6	58.4
25								375														1068	1050		1050		106	81.6	116	280	0	0	0		0	288	0	0		0	83.8
28								1099																			508	394	316	772	0	0	0		0	448	0	0		0	214
31																											1076	1013	1070	1255	0	0	0		0	845	0	0		0	372
34																															0	0	0		0	1259	0	0		0	665
37																															0	0	0		0		0	0		0	1057
40																															0	0	0		0		0	0		0
50																															0	0	0		0		0	0		0
60																															0	0	0		0		0	0		0
70																															0	0	0		0		0	0		0
80																															0	0	0		0		0	0		0
90																															0	0	0		0		0	0		0
100																															0	0	0		0		0	0		0
Figure 2C	Kaplan Meier survival for all groups (Events, 1=Endpoint)
Saline (n=5)		CP (n=8)		FEC + CP (n=4)		oHSV-1 + CP (n=4)		FEC + oHSV-1 (n=10)		FEC + oHSV-1 + CP (n=10)
Days	Events	Days	Events	Days	Events	Days	Events	Days	Events	Days	Events
16	1	22	1	7	1	9	1	31	1	100	0
10	1	22	1	7	1	13	1	31	1	100	0
13	1	28	1	19	1	19	1	31	1	22	1
16	1	22	1	19	1	19	1	31	1	100	0
16	1	22	1					13	1	34	1
		16	1					25	1	100	0
		16	1					25	1	100	0
		19	1					25	1	37	1
								22	1	100	0
								100	0	22	1
Figure 2D	Kaplan Meier graph for all groups (Events, 1=palpable tumor growth)
Naïve Mice		Re-Challenge Mice
Days	Events	Days	Events
9	1	25	0
10	1	25	0
10	1	25	0
11	1	25	0
11	1	25	0

## Sheet: Fig S2
Figure S2B	Tumor volume data for individual mice (Unit=mm3)
Days	Saline (n=4)				FEC + oHSV-1 + anti-PD-L1 mAB (n=4)				FEC + oHSV-1 + anti-CTLA-4 mAB (n=4)
1	100.4	87.11	103	88.6	129.1	88.04	111.7	110.8	123.2	86.3	109.7	106.9
3	143.6	266.4	352.1	178.1	296.3	442.2	311.71	257.4	249.4	346.5	429.1	275.6
6	507.9	786.5	664.2	631.3	603.4	850.8	515.89	462.9	584.7	811.3	810.9	707.6
9	904.5	1143	1049.8	1059.7	852.3	1297	622.04	818.4	842.6	1272	1153.2	1009.6
13	1460				1040		1140.75	1262.9	725.7
15									1003
Figure S2C	Kaplan Meier survival for all groups (Events, 1=Endpoint)
Saline (n=4)		FEC + oHSV-1 + anti-PD-L1 mAB (n=4)				FEC + oHSV-1 + anti-CTLA-4 mAB (n=4)
Days	Events	Days		Events		Days		Events
13	1		9		1		9		1
9	1		13		1		9		1
9	1		13		1		9		1
9	1		13		1		15		1

## Sheet: Fig 3 & S3
Fig 3	Cytokine expression (Unit = pg/mL)
Cytokine	Saline					FEC + oHSV-1 + CP
Eotaxin	286.11	174.96	306.29	168.37	257.48	714.67	390.96	367.32	415.9	457.88
G-CSF	156.17	206.81	833.22	1688.04	152.72	2855.68	3753.52	4994.18	5179.58	2916.83
GM-CSF	18.77	38.03	91.63	244.98	36.12	658.51	559.68	577.39	624.04	311.33
IFNγ	7.29	5.36	5.96	8.61	2.3	72.68	42.88	45.28	72.53	64.96
IL-1α	26.49	69.13	55.38	44.86	69.79	362.42	277.69	165.49	327.8	176.17
IL-1β	4.79	11.92	8.09	23.05	7.59	184.32	130.04	80.56	148.47	68.02
IL-2	13.09	15.26	13.01	8.64	11.36	13.96	11.75	9.72	10.69	12.14
IL-3	0.87	0.41	0.61	0.35	0.59	23.95	4.4	9.61	7.82	8.57
IL-4	1.24	0.39	0.54	1.07	2.82	172.38	4.57	6.25	9.44	13.02
IL-5	1.34	1.52	2.43	4.09	1.94	128.1	18.18	21.17	39.04	20.69
IL-6	42.08	13.12	52.91	67.24	24.83	430.47	246.98	276.19	333.62	88.09
IL-7	4.07	4.5	4.65	3.39	4.54	3.15	3.58	4	3.05	3.66
IL-9	15.75	15.33	21.09	28.49	18.77	23.22	29.06	24.55	23.55	25.38
IL-10	5.58	1.87	4.22	2.65	3.05	5.06	2.19	1.51	0.78	1.62
IL-12p40		3.06	5.48	2.68	3.84		4.12	1.84	2.95	4.24
IL-12p70	0.65	2.43	2.61	2.61	2.78	15.59	2.96	3.08	3.02	2.37
IL-13	1	0.75	1.33	0.74	0.76	1.06	1.08	0.95	1.34	1.29
IL-15	15.31	7.56	9.96	7.26	8.76	21.89	7.86	6.81	10.27	8.01
IL-17	0.71	0.28	0.42	0.69	0.35	2.93	6.25	4.7	5.53	4.53
IP-10	966.71	1052.28	798.36	652.2	763.59	1231.28	877.93	706.66	511.13	767.97
KC	71.61	170.11	283.94	722.49	129.16	3875.41	2701.98	2037.22	3336.22	1316.28
LIF	25.12	17.8	33	27.31	23.79	32.79	53.19	46.18	37.9	32.27
LIX						240.73	86.93	58.9	153.85	17.36
MCP-1	2934.86	3727.41	4770.14	3726.18	4030.85	2560.39	4546.61	3541.06	2683.32	3346.5
M-CSF	70.41	64.67	94.44	60.62	71.7	123.71	125.81	83.68	64.43	83.43
MIG	3304.63	1735.47	6899.35	1512.76	1894.32	1174.37	1702.01	915.63	784.11	3171.68
MIP-1α	336.48	453.71	527.98	641.14	548.31	7370.2	3162.22	2142.39	4666.42	2104.43
MIP-1B	125	164.44	216.48	187.94	204.96	584.54	450.67	343.02	506.21	413.62
MIP-2	1864.05	2868.45	6764.52	11011.2	3406.54	15515.5	12556.5	13366	12780.3	12408.9
RANTES	62.99	46.47	70.72	36.43	67.89	61.74	71.64	42.05	56.41	72.52
TNFα	1.74	9	10.17	12.36	9.67	43.57	34.31	31.41	51.39	37.21
VEGF	170.32	77.63	115.32	87	75.12	170.82	99.8	105.97	100.88	86.02
6Ckine/Exodus2	572.54	1684.75	4478.1	324.72	623.92	212.01		451.66	631.65	1057.08
Fractalkine	48.26	185.58	187.31	114.12	179.19	33.62	79.05	52	45.57	52.52
IFNβ-1	193.71	195.25	306.74	221.74	305.9	1240.69	275.02	224.51	331.02	251.72
IL-11	218.18	88.87	215.86	51.7	162.86	193.05	63.75	56.75	86.19	96.92
IL-16	984.55	753.42	2008.7	785.01	2356.04	6438.46	2251.5	1424.2	1873.77	1760.7
IL-20	24.57	11.28	21.75	16.55	15.31	14.79
MDC	685.41	511.28	2534.86	3810.29	1506.37	2536.82	3643.14	2388.98	4006.39	5494.47
MCP-5	11572.5	87004.4		33682.8		63125.1	25055.4	27106.6	18574.4	22890.2
MIP-3α	1.68	2.08	2.01	1.68	1.81	2.08	1.92	1.63	1.68	1.65
MIP-3β	287.61	313.67	394.05	343.58	336.88	516.52	136.2	250.82	334.46	301.48
TARC	33.72	14.03	71.74	25.34	38.53	309.49	149.04	183.28	518.11	457.2
TIMP-1	16608.6	16232.5	24863.1	28563.4	23972.8	14924.8	20497.4	15797.8	18818.1	14419.4

## Sheet: Fig 4
Fig 4	Quantification of IHC (Unit = % Positive Cells)
	Day 7																									Day 10
Cell Type	Saline					FEC					oHSV-1					FEC + oHSV-1					FEC + oHSV-1 + CP					Saline					FEC					oHSV-1					FEC + oHSV-1					FEC + oHSV-1 + CP
CD3	1.82	5.52	2.58	3.47	4.52	2.07	2.46	1.48	3.69	1.99	14.29	17.51	15.46	16.58	7.44	6.17	12.52	9.09	5.8	10.39	18.22	11.8	6.15	5	19.29	1.39071	2.28106	1.51371	1.53218	1.66108	1.25083	17.35	0.841197	1.52486	1.06883	4.4	12	9.9	6.8	3.9	5.1494	3.21195	7.06	15.06	4.04667	13.29	3.62905	16.8963	7.92467
CD4	1.45099	2.95	1.94252	2.23204	3.06	2.14281	1.49662	0.827546	1.73958	0.880572	4.46	6.5	7.36	7.34	4.45	2.63594	14.7915	5.13	7.62	6.16	10.6091	5.85767	3.12553	2.8922	12.4559	1.06628	2.24445	0.757553	0.739115	1.01342	0.743841	5.91	0.535038	0.704779	0.583103	3.8	5.2	4.4	3.8	4.4	2.82059	1.84205	4.35	7.22	1.91765	9.71	2.03012	7.85559	4.7852
CD8	0.7368	4.69	0.64546	1.5737	5.23	0.743795	1.07743	0.552883	2.33987	1.08104	10.36	14.35	14.77	10.66	4.54	7.51692	9.87529	7.61	6.2	8.09	16.7166	17.81	4.83434	4.70338	19.5799	0.869359	1.10411	0.794361	0.528062	0.483982	0.382047	6.6	0.2249	0.933125	0.561414	2.4	6.8	7	3.5	2.2	4.6798	3.40606	19.46	26.46	3.86654	26.88	2.22594	14.736	5.51272
CD8:FOXP3	0.629	1.914	0.425	0.778	1.755	0.537	0.759	0.613	1.129	0.985	2.2376	1.79	1.71	1.828	2	2.793	1.511	3.475	2.422	2.192	2.533	3.115	2.16	2.135	2.411	1.206	0.855	0.886	1.106	2.34	0.918	1.76	0.942	1.459	1.499	1.26	1.13	1.21	0.92	1.16	1.73	2.086	3.201	2.384	2.05	4.329	1.127	2.421	2.266
[truncated: 1 more columns]

## Sheet: Fig S4
Fig S4	% Necrosis/mm2
Day 7																																														Day 10
Saline										FEC										oHSV-1									FEC + oHSV-1							FEC + oHSV-1 + CP										Saline
0.3	0.23	0.51	0.2	0.25	0.21	0.44	0.15	0.28	0.14	0.29	0.18	0.46	0.18	0.28	0.27	0.44	0.21	0.28	0.28	1.09	1.64	1.28	1.13	1.82	0.87	1.19	1.41	1.88	1.4	0.69	0.79	0.52	0.51	1.22	0.36	2.05	2.39	1.39	2.07	2.24	1.08	0.42	0.99	1.28	1.23	0.26	0.29	0.44	0.19
[truncated: 40 more columns]

## Sheet: Fig 6
Fig 6B	Tumor volume data for individual mice (Unit=mm3)
Days	FEC + oHSV-1, Isotype mAB (n=20)																				FEC + oHSV-1, Anti-CD20 mAB (n=19)																			FEC + oHSV-1 + CP, Isotype mAB (n=19)
1	54.84	44.64	60.9	55.5	62.5	144.81	104.7	72.17	54.84	52.77	65.16	77.29	139.59	68.98	135.98	68.28	50.25	38.9	64.5	80	57.12	60.08	45.7	115	114.2	75.75	85.85	41.8	68.64	131.38	74.7	64.7	95.98	117.9	74.94	45.5	45.3	59.1	42	59.39	44.64	45.4	65	40.3	105.36	130.97	174.22	88.21	130
3	66.61	54.58	63.7	102	89.4	196.64	146.05	90.64	181.01	147.83	150.47	102.2	209.32	66.7	205.79	336.3	161.5	149.9	428	359.2	83.05	99.29	113.1	149	162	122.8	168.84	96.19	129.16	213.12	174.13	160.32	174.59	175.16	146.02	168.9	172.5	372	172.3	68.64	48.01	57.7	99.6	113.7	266.21	325.09	521.86	120.7	266.34
6	117.5	167.7	163.1	158	125	329.96	341.69	168.61	104.95	157.99	169.21	153.54	329.15	61.96	292.6	480.1	240.8	235.6	630	500.3	76.54	227.1	188.5	338	283.5	113.92	366.09	124.99	172.67	435.05	285.51	169.95	391.56	357.77	184.82	196.4	193.3	491	194.5	116.9	56.1	84.5	105	123	387.17	451.28	511.13	75.38	410.54
9	194.4	179.6	155.4	295	230.1	310.21	389.86	192.77	123.18	288.68	174.76	135.65	522.42	68.45	289.36	1158	163.9	334.9	1219	1000.7	151.4	392.3	323.4	449	227	158.68	432.05	148.66	211.81	732.94	313.02	264.57	485.18	391.74	265.56	254.9	272.5	1051	275.6	36.2	93.27	57.9	136	108.3	472.6	795.2	893.91	0	539.6
12	181.6	207.2	226.2	298	372.1	205.55	353.57	200.33	160.85	335.04	181.61	303.31	498.56	52.82	415.76		209.8	462.7			54.51	808.2	618.9	654	340.5	93.79	518.25	211.4	263.46	769.23	408.57	378.54	647.57	437.36	237.02	409.5	279.5		385.2	0	75.27	0	142	102	825.32	1039.94	1142.16	0	734
15	203.5	302.7	281.7	398	700.1	246.51	361.55	231.99	205.66	425.19	222.62	341.9	511.63	0	446.22		358.5	1039.1			111.3	1488	1010	1026	582.7	34.34	569.59	297.1	227.43	771.83	292.73	506.64	606.46	639.36	306.18	1074	1083.7		1035.5	0	0	0	95	0	1133.99			0	1127.56
18	372.9	370.6	515.7	423	1441	234.56	264.73	183.2	232.34	460.31	329.72	497.63	643.8	0	607.28		1015				225.8				1008	0	1016.8	338.99	261.87	1084.73	297.34	724.43	1036	1018.22	322.8					0	0	0	142	0				0
21	598.1	1029	817.4	961		323.82	514.14	234.27	378.35	893.4	377.23	715.34	870.5	0	630.62						1030					0		619.97	295.36		393.27	1017.73			550.45					0	0	0	285	0				0
22	1036		1003.4	1126		402.54	780.2	276.78	564.46	1139.87	523.52	899.31	1261	0	685.07											0		1070.97	332.03		565.97				804.27					0	0	0	457	0				0
24						655.22	933.63	446.76	714.27		746.77	964.9		0	863.7											50.87			614.93		1120.54				1282.53					0	0	0	681	0				0
27						850.84	1214.37	806.05	1133.37		926.28	1063.02		0	1082.18											94.16			1235.98											0	0	0	1193	67.43				0
29						1367.69		1250.37			1232.68			0												169														0	0	0		260.26				0
33														0												251.61														0	0	0		435.96				0
36														0												589.67														0	0	0		1278.46				0
47														0												1023.54														0	0	0						0
60														0																										0	0	0						0
80														0																										0	0	0						0
100														0																										0	0	0						0
Fig 6C	Kaplan Meier survival for all groups (Events, 1=Endpoint)
FEC + oHSV-1, Isotype mAB (n=20)				FEC + oHSV-1, Anti-CD20 mAB (n=19)				FEC + oHSV-1 + CP, Isotype mAB (n=19)				FEC + oHSV-1 + CP, Anti-CD20 mAB (n=17)
Days		Events		Days		Events		Days		Events		Days		Events
22		1		21		1		100		0		21		1
21		1		15		1		100		0		15		1
22		1		15		1		100		0		9		1
22		1		15		1		27		1		9		1
18		1		18		1		36		1		13		1
25		1		33		1		15		1		9		1
23		1		13		1		13		1		9		1
25		1		18		1		13		1		9		1
23		1		23		1		100		0		13		1
18		1		13		1		15		1		9		1
25		1		20		1		100		0		9		1
23		1		15		1		100		0		13		1
18		1		13		1		13		1		20		1
100		0		13		1		100		0		20		1
23		1		20		1		13		1		15		1
15		1		20		1		100		0		15		1
23		1		20		1		100		0		20		1
20		1		15		1		100		0
15		1		20		1		100		0
15		1
Fig 6D	Flow cytometry analysis (Unit = Frequency of B220+CD19+ cells in peripheral blood)
Isotype mAB										Anti-CD20 mAB
56.5	59.1	58.9	56.3	52.6	54.5	56.9	51	52.1	55.2	4.14	5.04	3.31	3.56	4.9	2.32	2.19	2.3	4.55	3.05
Fig 6E	ELISA assay (Unit = OD 450 nm reading)
Naïve Mice										Tumor-Bearing Mice										FEC, Isotype mAB (n=2)		FEC, Anti-CD20 mAB (n=2)		oHSV-1, Isotype mAB (n=3)			oHSV-1, Anti-CD20 mAB (n=3)			CP, Isotype mAB (n=5)					CP, Anti-CD20 mAB (n=3)			FEC + oHSV-1, Isotype mAB (n=4)				FEC + oHSV-1, Anti-CD20 mAB (n=5)					FEC + oHSV-1 + CP, Isotype mAB (n=4)
0.164	0.1535	0.1366	0.2181	0.3896	0.1263	0.1013	0.1313	0.1686	0.1963	0.2791	0.1778	0.1853	0.2213	0.2401	0.2079	0.2439	0.1622	0.1585	0.1527	0.1868	0.2531	0.1673	0.1526	1.9352	1.5599	1.2729	1.0677	0.847	0.5454	0.4211	0.4795	0.5288	0.4312	0.6834	0.3081	0.433	0.9847	0.947	1.1189	1.634	1.41	0.735	0.4657	0.5666	0.4681	0.64	1.5574	1.3209	1.0154
[truncated: 26 more columns]

## Sheet: Fig S5
Fig S5B	Tumor volume data for individual mice (Unit=mm3)
Days	Saline, Isotype mAB (n=4)				Saline, Anti-CD20 mAB (n=5)					FEC, Isotype mAB (n=5)					FEC, Anti-CD20 mAB (n=4)				oHSV-1, Isotype mAB (n=5)					oHSV-1, Anti-CD20 mAB (n=5)					CP, Isotype mAB (n=5)					CP, Anti-CD20 mAB (n=5)
1	152.1	96.6	117	87.8	139.4	66.41	146.9	103	58.5	51.19	136.7	71.3	115	50.7	72.54	74.12	87.5	98	54.2	187.3	51.4	117	67.5	48.5	57.52	87.8	53.7	56.5	60.75	48.5	48.9	94.5	109	84.79	101.3	58	109	80.9
3	194	161.2	227	139.6	316.3	99.87	303.4	151	81.3	56.94	398.9	113.1	139	73.9	123.8	128.3	97.6	105.5	110.7	380.9	96.9	281	122.5	152.6	96.82	162.9	109	81.8	83.44	79.02	64.1	104	154.2	112.3	228.8	105	107	244.5
6	474	594.1	467	345.6	547.9	237.6	513.3	292	122.8	138	922.4	328	207	134.3	179.5	256.7	244	271.1	97.39	376.9	197.5	468	188.6	152.1	152.8	315.1	206	129.1	138.8	175.1	156.3	130	301.5	153.8	501.9	105.8	152	294.6
9	847	1280	894	835.4	1261	687.8	1202.7	884	403.1	313.4	1499	845.7	565	356.7	391.1	687.8	444	427.9	236.9	1124	350	1056	241	208.3	180.7	326.7	413	522.3	208.8	455.6	141.6	281	509.5	389.9	568.6	173.8	307	538.9
12	1597		1525	1500		1466		1578	1021	589.3		1477	1232	766.8	1112	1039	715	651.7	243.8		385.3		344.8	260.2	192	1064.4	597	245.9	205.6	593.7	341.1	352	747.6	773.3	1153	168.1	446	712.8
15										1026				1275.7			1431	1219.6	478.1		600.5		654.6	470.8	401.7		1011	457	475.1	1201	674.7	744	1131.4	775		331.7	660	1186.7
18																			1007		1038.8		1128.6	1220	1046			1048.6	1046		1351	1185		1050		1014.7	1053
Fig S5C	Kaplan Meier survival for all groups (Events, 1=Endpoint)
Saline, Isotype mAB (n=4)				Saline, Anti-CD20 mAB (n=5)				FEC, Isotype mAB (n=5)				FEC, Anti-CD20 mAB (n=4)				oHSV-1, Isotype mAB (n=5)				oHSV-1, Anti-CD20 mAB (n=5)				CP, Isotype mAB (n=5)				CP, Anti-CD20 mAB (n=5)
Days		Events		Days		Events		Days		Events		Days		Events		Days		Events		Days		Events		Days		Events		Days		Events
12		1		9		1		15		1		9		1		18		1		18		1		18		1		18		1
9		1		12		1		9		1		9		1		9		1		18		1		15		1		12		1
12		1		9		1		12		1		12		1		18		1		12		1		18		1		18		1
12		1		12		1		12		1		12		1		9		1		15		1		18		1		18		1
				12		1		15		1						18		1		18		1		15		1		15		1

## Sheet: Fig S6
Fig S6A	Quantification of IHC (Unit = % Positive Cells)
Cell Type	Saline, Isotype mAB (n=5)					Saline, Anti-CD20 mAB (n=5)					FEC + oHSV-1, Isotype mAB (n=5)					FEC + oHSV-1, Anti-CD20 mAB (n=5)
CD4	1.45099	2.95	1.94252	2.23204	3.06	4.61	1.51	4.11	3.27	3.96	27.08	20.17	14	13.49	18.04	22.36	6.3	10.49	4.05	5.73
CD8	0.7368	4.69	0.64546	1.5737	5.23	3.25	3.18	4.06	4.4	3.76	57.14	45.37	28.93	33.84	39.63	25.01	5	12.27	8.39	2.42
Ly6G	52.3	30.9	17.9	58.6	18	67	59.4	39.4	36.1	17.1	5.2	10.4	6.6	17	5.2	9.9	33.8	15.8	44.4	46.2

[truncated: 5 more sheets: Fig 7, Fig S7, Fig S8, Fig 8, Fig S9]
